# Supplementary material for: Transapical Approach to Septal Myectomy for Hypertrophic Cardiomyopathy
Source: Life (Basel). 2024 Jan 15;14(1):125. doi: 10.3390/life14010125 (PMC10817431; doi:10.3390/life14010125)
Supplement: Supplementary file 1 [file life-14-00125-s001.zip]

Archive with 7 entries (7 files):
- Video S1.mp4
- Video S2.mp4
- Video S2.wmv
- Video S3.mov
- Video S4.mp4
- Video S5.avi
- Video S5.mp4
